# Supplementary material for: Endoscopic Coregistered Ultrasound Imaging and Precision Histotripsy: Initial In Vivo Evaluation
Source: BME Front. 2022 Jul 1;2022:9794321. doi: 10.34133/2022/9794321 (PMC10521722; doi:10.34133/2022/9794321)
Supplement: Supplementary 1 — The Supplementary Movies S1 and S2. Movie S1: B-mode and power Doppler video showing a 3-second stationary cortical ablation. Histotripsy settings were 12 cycles at 33.6 MPa (3.7 MPa above threshold). After histotripsy finishes, the hyperechoic B-mode spot can be seen developing. An inset image of the H&E histology for this spot is shown, illustrating the excellent agreement between the ablation in histology with the hyperechoic B-mode spot. At the end of the data recording, the video frames are scrubbed in forward and reverse several times over the post-ablation period to show the subtle tissue expansion seen in conjunction with the bright spot development. The red arrows indicate two example regions where the expansion can be seen by the bulk movement of the speckle pattern. Throughout the video, a different ablation site can be seen left of midline. This ablation was performed approximately 70 sec before the start of the video, with the same histotripsy settings except pressure was 31.7 MPa. Movie S2: B-mode and power Doppler video showing a 1.5 mm tall “D”-shaped moving ablation path (different experiment from the Figure 4 “D”). The movement speed was 0.1 mm/s. Histotripsy settings were 5 cycles at ~32 MPa (~3 MPa above threshold). Playback speed is 4×. A composite image of the ablation H&E histology is shown at the end. [file 9794321.f1.zip]

Archive with 2 entries (2 files):
- MovieS1-new.mp4
- MovieS2-new.mp4
